# Supplementary material for: A Guide to Best Practice in Sensory Analysis of Pharmaceutical Formulations
Source: Pharmaceutics. 2023 Sep 14;15(9):2319. doi: 10.3390/pharmaceutics15092319 (PMC10535428; doi:10.3390/pharmaceutics15092319)
Supplement: Supplementary file 1 [file pharmaceutics-15-02319-s001.zip]

Archive with 1 entries (1 files):
- pharmaceutics-2566351-supplementary.pdf
